# Supplementary material for: Effects of Schistosoma haematobium infection and treatment on the systemic and mucosal immune phenotype, gene expression and microbiome: A systematic review
Source: PLoS Negl Trop Dis. 2024 Sep 9;18(9):e0012456. doi: 10.1371/journal.pntd.0012456 (PMC11412685; doi:10.1371/journal.pntd.0012456)
Supplement: S2 Table — (XLSX) [file pntd.0012456.s002.xlsx]

## Sheet: Studies
First author	Journal	Year	Study design	Country	Study population	Sample size	Key findings	Effect of PZQ therapy (if applicable)	Limtations	Downs and Black Quality Score (fairequal>15)
Abdulamir	Clin. Cancer Investig. J.	2009	cross-sectional	Jordan, Syria and Iraq	humans	148	Sh infected bladder cancer and Sh uninfected bladder cancer showed distinct molecular profile; Sh infected bladder cancer had higher exprssion of p53, bcl-2, c-myc, Rb and EGFR vs Sh uninfected bladder cancer and p16 and ki-67 were simialrly expressed in the 2 cancer groups; p53 and Bcl-2 were associated with high grade cancer in both cancer groups; Sh infected chronic cystitis (CC) expressed EGF…	N/A	N/A	19
Adebayo	PLOS NTD	2017	cross-sectional	Nigeria	humans	70	Increased Firmicutes and decreased Proteobacteria in infected cases; dysbioisis index was not significant (P=0.08). Trend towards reduction in the mean diversity of the microbiome and higher OTUs in Sh infected and Sh infected with bladder pathology; known immune-stimulatory taxa such as Fusobacterium, Sphingobacterium and Enterococcus. Some of these significant taxa, such as Sphingobacterium wer…	N/A	Small sample size.	21
Ajibola	Nature Sc Rep	2019	cross-sectional	Nigeria	humans	49	Decreased abundance of Firmicutes and increased abundance of Proteobacteria which has been associated with dysbiosis; changes in lower taxa reminiscent of infammation-associated dysbiosis, including decreases in Clostridiales and increases in Moraxellaceae,Veillonellaceae, Pasteurellaceae, and Desulfovibrionaceae. Functional potential analysis also revealed an enrichment in orthologs of urease, w…	N/A	Small sample size; possibility dysbioisis seen in Sh infected was due to other confounding factors.	21
Antony	Cytokine	2015	cross-sectional	Nigeria	humans	359	IL-6 is elevated in Sh infected individuals and correlates with MBL, ficolin, CL-K1.	N/A	N/A	19
Appleby	PLOS NTD	2014	cross-sectional	Zimbabwe	humans	100	Decreased CD16 expression in Sh infected in age 16, otherwise equal. No change in CD14 expression on monocytes; total monocyte freq remained the same; CD16 in healthy individuals is positively associated with levels of total IgG and IgG1, antibodies which have previously been associated with resistance to infection; decrease in expression of CD16, a monocyte activation marker, combined with the l…	N/A	N/A	19
Appleby	Front Immun	2015	cohort	Zimbabwe	humans	94	CD3ζ expression on T cells was reduced in Sh infected with high parasite burden compared to low parasite burden.	N/A	Results only comparing within Sh infected participants.	19
Ateba-Ngoa	Malaria Journal	2015	cross-sectional	Gabon	humans	125	Sh infected had increased Th2 cytokine profile and decreased Th1 cytokine profile compared to Sh uninfected.	N/A	Some had filarial co-infection, did not test for other helminths.	18
Bernardo	Urol Onc	2020	cross-sectional	Portugal and Angola	humans	142	Sh infected expressed ERa 30% vs 20% Sh uninfected; ERa expression correlated with Sh eggs in Sh infected cancer tumor cells; ERb was less expressed in Sh infected cancer, but expressed among all 3 groups; ERa expression was associated with high proliferation and p53 expression in Sh uninfected bladder cancer (only analzed in Sh uninfected cancer).	N/A	Not all assessment included all 3 groups or comparisons between the groups; drawing conclusions about Sh infected cancer is therefore not possible for all remarks.	17
Bernardo	Tumor Biol	2016	cross-sectional	Portugal and Angola	humans	9	Proteins involved in immunity, negative regulation of endopeptidase activity, and inflammation were more prevalent in urine from cancer of those with Sh infection; proteins associated with oxidative stress and immune defense systems responsible for microbicide activity were the most representative clusters in Sh infected urine; proteins with roles in renal system, sensory perception, and gas and …	N/A	Small sample size (only 9 total with 3/group); specimens processed at 2 different hospitals.	15
Botelho	Adv Cancer Res Treat	2013	animal model	N/A	mice	40	20% of the dysplastic bladders presented a mutation in codon 12 of KRAS gene	N/A	Only 2/ 10 mice had KRAS mutation.	22
Botelho	International Journal for Parasitology	2009	in vitro	N/A	cells	N/A	Cells with Sh antigen had increased S-phase and decreased apoptosis, as well as down-regulation of tumour suppressor p27 and up-regulation of antiapoptotic Bcl-2 in Sh uninfected treated cells vs controls.	N/A	N/A	22
Bourke	J Infect Dis	2013	cohort	Zimbabwe	humans	72	Innate inflammatory, Th1 and Th17 cytokines increased after PZQ in response to SEA in vitro stimulation of blood samples; ~Th2 cytokines were unchanged.	6 weeks post treatment	N/A	18
Bullington	International Society for Microbial Ecology (ISME) Journal	2021	cross-sectional	Tanzania	humans	43	Sh infection was associated with more diverse cervicovaginal bacterial communities than Sh uninfected controls (P=0.0159) and Sh infected with high intensty infection had higher alpha diversity comapred to low and Sh uninfected; at follow-up increased alpha diversity in Sh infected vs Sh uninfected; Sh infected had lower Lactobacillus (not signficant). Such modifications in cervicovaginal microbi…	Still infected Sh infected had trend towards higher alpha diversity	Small sample size, no vaginal pH performed, could not examine role of Sh infection stage at baseline.	21
Bustinduy	Am J Trop Med Hyg	2015	cross-sectional	Kenya	humans	790	IL-10 was elevated in Sh infected.	N/A	N/A	17
Caserta	PLOS ONE	2012	cross-sectional	Zimbabwe	humans	37	Sh infection intensity increased CD200R expression in human CD4 T cells.	N/A	Not compared to Sh neg.	16
Chala	Korean J Parasitol	2017	animal model	N/A	mice	72	Sh infected had high expression of Ki67 by immunohistochemistry in lymphocytes (week 4 and 12) and p53 via qPCR.	N/A	Wrong documentation in text or graph in regard to Ki67 expression (graph shows Sh eggs positive with hihgest bar, but text states Sh/N-butyl n-(4hydroxybutyl) nitrosamine (BBN) positive had highest expression); Short period of time vs usually long duration of oncogenesis in humans.	22
DiNardo	J iImmunol	2018	cohort	Swaziland	humans	38	Sh infection induced DNA methylation and immune perturbations that inhibit TB-specific immune control	Immune changes persisted 6 months after PZQ, despite treatment success	Demographics not reported in detail; mostly reported findings only in helminth positive vs seperating Ascaris from Sh infected; small sample size.	15
Dupnik	Infect Immun	2019	cross-sectional	Tanzania	humans	33	383 differentially expressed genes between those with or without Sh infection when sex was included as a covariate, fold changes were of higher magnitude in women; Ingenuity pathway networks were associated with development, cell death and survival, cell signaling, and immunologic disease pathways.	N/A	Small sample size.	20
Dupnik	J Infect Dis	2019	cross-sectional	Tanzania	humans	57	110 genes were differentially expressed in 18 Sh infected vs 39 Sh uninfected; IL-15 was lower in Sh infected.	N/A	Small sample size.	19
El-Aal	International Journal of Immunopathology and Pharmacology	2015	cohort	Egypt	humans	46	Infiltration of GATA3 and FOXP3 was significantly higher than STAT4 and CD8 regardless tumor types and grades; Th1/Th2 relation was in favor of Th2 domination in this late phase of Sh in the 29 infected.	N/A	Small sample size.	16
El-Salahy	Clin Biochem	2002	cross sectional	Egypt	humans	70	Sh was not associated with CK-19, -20 or IL-6. Sh was associated with advanced and high grade bladder cancer.	N/A	Age and sex not documented.	18
Elmansy	ecancer	2012	cohort	Egypt	humans	85	Sh infected bladder cancer had higher expression of Fas and FasL compared to Sh uninfected bladder cancer; lower Fas and FasL expressrion was associated with increased tumor stage and grade; No difference in expression of cytokeratin-19 and -20, which have been associated with bladder cancer.	N/A	No data on individuals from control group (no sex or age documented).	15
Everts	PLOS NTD	2010	cross-sectional	Gabon	humans	43	Sh infected had lower mDC, pDC freq and cell numbers with lower HLA-DR expression on mDC, reduced ability of inducing T cell activation in vitro after TLR stimulation (reduced Th1 and Th2 cytokines, reduced CD25 of T cells) and MAPK activation of mDC after LPS stimulation; no difference in PLD-1 expression.	N/A	Small sample size.	19
Feldmeier	Tropenmed Parasitol	1981	cross-sectional	Sudan, Germany (immigrated from endemic African countries)	humans	45	No differences in lymphocyte proliferation after antigen stimulation between Sh infected and uninfected.	N/A	Small sample size (11 Sh infected, 8 controls).	16
Fu	PLOS Pathogens	2012	animal model	N/A	mice	min 3/ group	In the bladder Sh infected had increased Th2 cytokines, neutrophil associated chemokines, absolute cell numbers of eosinophils, neutrophils, B and T cells depending on time after egg injection, though T cell numbers remained low in both groups.	N/A	Does not reproduce infection in humans which includes systemic immune response elicited in response to multiple life stages; injection procedure itself induces non-specific upregulation of cytokines at day 1 post-injection.	19
Fu	Front Micro	2015	animal model	N/A	mice	min 4/ group	MC depletion led to less bladder egg granuloma-infiltrating macrophages, AAM, eosinophils, and T and B cells, low eotaxin and higher bladder concentrations of IL-1a and increased IL-3, MCP-1, MCP-3, and MIP-1a; decreased serum cytokines associated with leukocyte recruitment (RANTES, MIP-1a, and eotaxin), vascular repair (VEGF), and type 1 (IFN-g), type 2 (IL-4 and IL-13), and Th17 (IL-17 and IL-2…	N/A	Only compared Sh infected with and without macrophages.	19
Grogan	Parasite Immunol	1998	cross-sectional	Gabon	humans	12	IL-10 played a role in down-regulating Th1 but not Th2-type responses; anti-IL-10 monoclonal antibody led to increase in IFN-γ production, increased with AWA stimulation but had no effect on IL-4 production; anti-IL-10 monoclonal antibody enhanced lymphoproliferation with and without AWA.	N/A	Only compared Sh infected.	15
Grogan	J Infect Dis	1998	cohort	Gabon	humans	47	Sh infection down-modulated T cell proliferation: Increased lymphoproliferation to AWA in Sh uninfected, but not SEA; Cytokine production: IL-4 trended higher after AWA in Sh uninfected, IL-5 was higher in resposne to AWA and SEA in Sh uninfected, no difference in IL-13, trend towards higher IFN-γ levels in Sh uninfected but not significant; IFN--γ levels after AWA and SEA stimulation correlated …	N/A	Small sample size.	16
Grogan	Eur J Immunol	1996	cohort	Gabon	humans	110	T cell proliferative responseto AWA increased significantly after PZQ (P < 0.001), while response to PPD remained the same despite treatment; IL-4 production increased after AW and SEA signficiantly after PZQ (P < 0.001) and was produced by CD4 T cells since depletion abrogated this; IL-5 remained unchanged; Il-2 was not measurable in any subject before or after PZQ; only 21% of Sh infected subje…	Increase in IL-4 and proliferative response to Sh antigens.	N/A	15
Habib	Cancer Detect Prev	2006	cohort	Egypt	humans	26	Sh infected liver biopsies had the highest rate of p53 mutations compared to Sm positive, to co-infected Sh/Sm positive (P < 0.01), or to healthy controls (had no p53 mutations); participants who were Sh infected or coinfected Sh/Sm positive both had elevated AFB1 adducts and novel adenine-adducts (P < 0.01) compared to Sm positive or healthy controls.	N/A	Diagnosis was made by histopath only; small sample size (6 Sh infected, 7 Sm positive, 8 co-infected, 5 healthy controls).	17
Hagan	Parasite Immunol	1985	cohort	The Gambia	humans	50	Sh uninfected who had been previously treated with PZQ had a higher eosinophil count before treatment compared to those who had become reinfected; complement-independent killing of Sh schistosomula by eosinophils was barely detectable in all and did not differ between reinfected and non reinfected.	Sh uninfected (previously PZQ treated) had a higher eosinophil count before treatment compared to previously PZQ treated and reinfected.	No comparison between Sh uninfected and infected as additional comparator; small sample size.	17
Hartgers	PLOS NTD	2008	cohort	Ghana	humans	120	TLR2 and SOCS-3 were significantly downregulated in Sh infected	N/A	Included subjects with malaria, hookworm and other helminth infections (though Sh separated in mRNA results ad adjustment for confounders included); no mention of exclusion criteria.	18
Hassan	Infect Agent Cancer	2013	cross-sectional	Sudan	humans	194	Expression of COX2 and iNOS by immunostaining was high bladder lesions with Sh ova comapred to no evidence of Sh infection in bladder lesions on histopathology (p = 0.057 and 0.12).	N/A	Expression between Sh infected and Sh uninfected was not compared.	19
He	Exp Parasitol	2002	in vitro	N/A	humans (skin culture)	N/A	Sh infected skin cultures had higher levels of IL-1a, IL-10 mRNA and higher gene expression of IL-1b (P<0.01), IL-2 (P<0.05), IL-10 (P<0.05) and TNFa (P<0.01), decreased IL-6, IL-8, IL-15 and IL-18 (P<0.05), while IL-1A was the same compared to controls	N/A	Host response to penetration of human skin culture with unclear systemstuc impact.	16
Hsieh	Infect Immun	2014	animal model	N/A	mice	min 5	Sh eggs triggered IL-4 production and made BALB/c mice susceptible to bacterial UTI when they were otherwise resistant; ablation of IL-4 receptor restored resistance to bacterial UTI; NKT cells decreased and prodcued less IFN-γ in Sh infected mice with bacterial UTI vs with bacterial UTI alone; alpha-galactosylceramide, an iNKT cell agonist, protected mice from bacterial UTI; Sh infected mice had…	N/A	A third group with Sh uninfected, E. coli negative and only vehicle-injected mice would have been useful as a comparator; model not able to recapitulate the kinetics of natural worm oviposition in the host bladder (migration etc).	17
Imai	Parasitology	2011	cohort	Zimbabwe	humans	95	IL5, IFN--γ and IL-10 correlated with Sh infection.	N/A	Did not analyze absolute cytokine levels, but compared total number of people expressing the cytokines.	18
Jourdan	Am J Trop Med Hyg	2011	cross-sectional	Malawi	humans	61	Higher densities of genital mucosal CD4+ T cells and macrophages surrounding schistosome ova compared with cervicovaginal mucosa without ova (P = 0.034 and P = 0.018), but no difference in Langerhans cells.	N/A	Compared Sh infected with ova seen in biopsy versus those without ova seen in biopsy might have missed ova on bx and led to misclassifications; no healthy controls; did not test for HIV; small sample size.	19
Kasambala	Frontiers	2023	case-control	Zimbabwe	humans	136	IL-6, TNF-a and CRP were elevated in Sh infected children, but they had lower IL-10 in comparison to Sh uninfected, while IL-17A and TGF-beta were similar between groups.	N/A	Small sample size.	20
Kay	PLOS NTD	2015	cohort	Zimbabwe	humans	139, 62 post treatment	Differences were identified in the gut microbiome structure of infected vs. uninfected children and were refractory to PZQ treatment.	No difference in microbiome 12 weeks after PZQ treatment.	Host diet, other exposures (school, activities etc) not included; only children up to age 13 included.	19
Khalil	J Egypt Soc Parasitol	1999	cohort	Egypt	humans	108	IL-4 levels were elevated before treatment and IL-4 correlated with egg counts, and decreased gradually the longer out from treatment; Participants who became Sh infected again after treatment also had increased IL-4 levels again; IgE and IgA were higher in people with late stage of infection, were negatively correlated with egg counts, and remained elevated after treatment.	IL-4 levels decreased after PZQ.	Small sample size.	18
Khayoon	Indian Journal of Forensic Medicine & Toxicology	2021	cross-sectional	Iraq	humans	50	COX2 gene expression was signficantly higher in Sh infected bladder cancer biospies compared to Sh uninfected.	N/A	No exclusion criteria noted; small sample size.	19
King	J Infect Dis	2001	case-control	Kenya	humans	37	Sh infected with bladder pathology had 54-fold greater TNF-a production in PBMC cultures but only a∼4-fold difference in CD4 cell–enriched cultures suggesting a hyperresponsiveness by non-CD4 cells to egg antigens rather than a large expansion of SEA-reactive CD4 cells that preferentially secrete TNF-a; Sh infected with bladder pathology had increased spontaneous, SEA negative, and PPD induced TN…	N/A	No comparison to Sh uninfected controls.	17
King	J Immunol	1996	cohort	Egypt	humans	38	IL-10 antibody increased IFN-γ production of PBMCs negative to >100-fold in 32 of 38 participants after SWA or SEA stimulation, but it did not augment IFN-γ response after mycobacterial antigen; CD4 cells were a signficiant source of IL-10; IL-10 antibody inhibited the parasite antigen-induced down-regulation of co-stimulatory B7 expression on PBMCs.	N/A	Included participants with STH co-infections; small sample size.	16
Kleppa	PLOS ONE	2014	case-control	South Africa	humans	44	Sh infected had higher CD14+ monocytes and higher CCR5 expression on monocytes and CD4+ T cells in blood; no difference was seen in genital mucosa (cytobrush samples).	PZQ treatment led to a decrease in CD14+ monocytes in blood (pre-treatment median 17.0% (IQR 3.9–20.6) vs. post-treatment median 1.11% (IQR 0.7–6.2), P = 0.043) and in cervical samples (pre-treatment median 1.5% (IQR 0.8–3.6) vs. 1.0% (IQR 0.3–1.6), P = 0.043) and cervical CD14 CCR5 positive expression (pre-treatment median 34.4% (IQR 16.0–51.1) vs. 7.0% (IQR 3.1–10.7) after treatment, P = 0.043)…	Definition of FGS was by sandy patches and FGS negative group by absence of sandy patches plus negative urine microscopy and urine/ genital PCR, which could have permitted misclassification; samples were analyzed in two batches separated by approximately 8 months; post PZQ treatment only compared prior Sh infected women and no Sh uninfected were followed up; small sample size.	19
Kleppa	PLOS ONE	2015	cross-sectional	South Africa	humans	765	Similar CD4 cell counts among groups; low CD4 counts in HIV-infected women were not associated with Sh infection; no difference in amount of Sh egg secretion in HIV negative and positive Sh infected individuals .	N/A	Did not rule out STHs or other sexually-transmitted infections.	20
Kroidl	PLOS NTD	2019	case-control	Tanzania	humans	235	No differences were seen in analyzed T cell populations in PBMCs including Tregs and CCR5 expression on CD4 or Tregs or memory T cell subsets.	N/A	Only few Sh infected were compared to many Sh uninfected indivduals with bladder cancer; Included individuals with other helminth infections.	18
Labuda	J Infect Dis	2020	cohort	Gabon	humans	79; 17 for transcriptome	Sh infected had higher frequencies of Tregs, which normalized after PZQ; Sh infected after schistosome antigen stimulation had increase in cytokines compared to Sh uninfected which increased further after PZQ treatment.	PZQ resulted in increased schistosome-specific cytokine responses that were negatively associated with Tregs and accompanied by increased frequency of effector memory T-cells; transcriptome analysis showed enrichment in cell adhesion in Sh infection, whereas parasite removal was associated with a more quiescent profile; Sh infection associated with in alteration in cellular energy metabolism; sug…	Included participants with other parasitic coinfections at baseline who received albendazole; demogaphic data on participants inluding parasite distribution among the Sh infected and Sh uninfected groups not provided; confounders (particularly other parasitic infections) not accounted for.	15
Labuda	PLOS NTD	2013	cohort	Gabon	humans	56	Frequencies of memory B cell (MBC) subsets were increased, whereas naive B cell frequencies were reduced in Sh infected; isolated B cells from Sh infected children showed higher expression of the activation marker CD23 upon stimulation, but lower proliferation and TNF-a production which mostly normalized after PZQ treatment.	6 months after 3 rounds of PZQ treatment (7 Sh infectedand 8 Sh uninfected), frequencies of naive B cells increased, memory B cell frequencies decreased and with the exception of TNF-α production, B cell responsiveness was restored with similar findings to Sh uninfected children; comparing B cell subsets for their ability to respond to BCR engagement, Sh infected children had fewer TNF-α positive…	Included children with other parasitic infections at baseline (malaria, hookworm, ascaris, trichuris) who received albendazole; small sample size at follow-up after PZQ treatment (7 vs 8).	17
Lane	Parasite Immunol	1998	animal model	N/A	mice	N/A	IFN-γ and IL-10 increased 4-14 weeks after infection, then rapidly declined while IL-4 peaked later; all declined at 20-25 weeks in lymph nodes and spleen.	N/A	No uninfected group monitored over time for comparison.	18
Leutscher	J Infect Dis	2005	cross-sectional	Madagascar	humans	240	Sh infected had more lymphocytes, eosinophils and cytokines in semen (including IL-10, Il-4, IFN-γ, Il-6, TNF-α) which decreased after PZQ treatment, though differences were most prominent in Sh infected with moderate to high egg burden; seminal egg count was correlated with seminal lymphocyte count.	N/A	No characetristics were described of participants lost to follow up.	16
Loc	Parasite Immunology	2019	animal model	N/A	mice	min 5	Parasitological parameters and gross bladder pathology were not changed in egg-injected bladders by cercarial exposure; leptin was the only bladder cytokine upregulated in egg-injected bladders by cercarial exposure (vs no exposure). Cercarial exposure, compared to no exposure, resulted in increased serum IL-1α, IL-13 and TGF-β in bladder egg-injected mice; combination of cercarial and egg bladde…	N/A	Cercarial injection does not lead to eggs migrating from the genitourinary plexus to the genitourinary/ reproductive organs as in humans, hence still missing effect on eggs entrapped in deeper tissue and egg migration effects.	20
Lyke	PLOS One	2012	cross-sectional	Mali	humans	84	Memory B cell responses were increased in Sh infected after antgen stimulation.	N/A	Included participants with other parasitic co-infections at baseline, who received albendazole; distribution of parasitic coinfections not reported among groups.	19
Lyke	Infect Immun	2006	cohort	Mali	humans	676	Elevated IL-6 (37.1 pg/ml vs. 10.9 pg/ml, P = 0.04), IL-4 (27.7 pg/ml vs. 6.9 pg/ml, P = 0.02), IL-10 (18.2 pg/ml vs. 7.2 pg/ml, P < 0.001), and IFN-γ (18.2 pg/ml vs. 4.7 pg/ml, P = 0.006) in Sh infected compared to Sh uninfected prior to malaria exposure.	N/A	Did not measure cytokine levels prior to the onset of malaria transmission, but relied on cytokine levels measured in individuals who did not develop malaria infection as representative background levels; attempted to enroll healthy individuals but can't exclude the possibility that these had occult infections which could have altered their cytokine measurements; ~8% per group had intestinal helm…	20
Mbanefo	Infect Immun	2020	animal model	N/A	mice	N/A	Sh infected was associated with cell cycle changes: Wildtype Sh infected mice had an increase in cells in S and G2/M phase while Sh infected IL-4 knockout mice had a decrease in cells in S-phase.	N/A	Sh eggs were injected to the bladder, so were not able to study the effect of egg migration through tissue from venous plexus and eggs becoming entrapped in deeper genitourinary tissue, which may affect local and systematic immune response.	22
Mbow	J Infect Dis	2013	cross-sectional	Senegal	humans	26	Elevated Th17 frequency, frequency ratio of Th17/ Tregs (CD4+FoxP3+), number of eosinophils, number of graunlocytes higher in Sh infected with bladder pathology compared to Sh infected without and Sh uninfected; no findings significant comparing Sh infected without pathology vs Sh uninfected	N/A	Small sample size.	20
Mduluza	Mem Inst Oswaldo Cruz	2001	cross-sectional	Zimbabwe	humans	4	No distinct cytokine profiles for polarization of Th1/Th2 subsets were detected in the 4 Sh infected individuals.	N/A	Only 4 children had their cytokine profiles examined; no comparator.	18
Mduluza	Immunol Lett	2003	cohort	Zimbabwe	humans	40	Th1-like response dominated during infection with the Th2-like responses dominating post treatment in prior Sh infected and in uninfected individuals, as measured by cytokie ratios (IL-4, IL-5, IL-10 to IFN-γ); IL-4, IL-5, and IL-10 levels increased in Sh infected after PZQ treatment; only Sh infected from high transmission area had elevated levels at baseline as well compared to Sh uninfected fr…	PZQ lead to increased Th2 response evaluated by cytokine ratios, and higher IL-4, -5, and -10 levels	Also changes in cytokine patterns in Sh uninfected at different time points, hence hard to interpret; Unclear what the different patterns between low transmission area (LT) and HT area mean; Small sample size.	15
Medhat	J Infect Dis	1998	cohort	Egypt	humans	101 enrolled, but only 86 samples collected	IL-4 and IL-5 levels but not IFN-γ were higher in subjects after SWAP stimulation (in supernatants of PBMC after culture); cytokines were derived mainly from CD4 cells since depletion of CD4 cells in PBMCs decreased all 3 cytokines.	N/A	No comparison preformed at baseline in Sh infected at diagnosis prior to PZQ treatment.	18
Meurs	PLOS One	2011	cross-sectional	Gabon	humans	30	Sh infected PBMCs produced higher IL-10 levels to SEA stimualtion compared to Sh uninfected and a higher INF-α to IL-10 ratio in response to different TLR ligands.	N/A	Subjects were included despite having helminth coinfections and/or malaria; small sample size.	19
Milner	Parasite Immunol	2010	cross-sectional	Zimbabwe	humans	227	Sh infected had higher IL-2, IFN-γ and IL-23 levels compared to Sh uninfected, while Sh uninfected had higher IL-10, IL-4, IL-13 and IL-21 levels; IL-4 and IL-10 increased with age in Sh infected, while IL-5 decreased; Sh infected with detectable IL-17 levels had fewer eggs found in urine; mixed Th1 ⁄Th2 systemic cytokines occurred in Sh infected, while Th2 cytokines dominated in Sh uninfected.	N/A	Since only eggs in urine were tested, some Sh infections were likely misclassified as Sh uninfected.	19
Mohammed	PLOS NTD	2023	case-control	Egypt	humans	15 Sh infected vs 20 healthy PBMCs and 5 bladder tissues	Sh infected bladder cancer patients had higher activity of systemic T-cells, such as CD3+, CD4+, and Tregs, and a decrease in cytotoxic CD8+ T cells, while Bregs and proinflammatory cytokines (IL-1β, IL-6, and TNF-α) were increased; analysis of the bladder tissue showed a reduction of T cell subpopulations in Sh infected bladder cancer.	N/A	Healthy controls (for PBMC comparison) were healthy lab personnel and controls for bladder tissues were from patients s/p TUP for BPH, both of which may have had other reasons for dissimilarity with Sh infected; no demographic info other than age and sex was given; no Sh infected group without bladder cancer included as a comparator; small sample size.	16
Mursi	Arab Journal of Urology	2013	cross sectional	Egypt	humans	70	Sh associated chronic cystitis and bladder cancer expressed p63 but had less immunoreactivity in comparison to bladder cancer without Sh infection.	N/A	Small sample size.	16
Mutapi	PLOS ONE	2011	cohort	Zimbabwe	humans	602	Sh had an inverse relationship with IL-10 levels.	IL-10 levels increased after PZQ treatment.	Effect of PZQ only assessed in children, which did not account for variation with age.	18
Mutapi	BMC Infect Dis	2007	cross-sectional	Zimbabwe	humans	190	IL-10 was associated with Sh infection intensity (P = 0.01), while IL-5 showed an inverse correlation; no association with intensity was seen in IFN-γ and IL-4 prodction; age variation observed across age groups in cytokine production which mostly was dissimilar after SWAP vs ConA stimulation (except IL-5 where it was similar); IL-10 blockade in vitro prior to ConA and SWAP stimuation led to high…	N/A	No comparison to Sh uninfected controls.	19
Nair	Hepatology	2011	animal model	N/A	mice	6-9 mice/ experiment	Mta1 appeared to play an important role in the inflammatory responses to Sh egg–induced hepatic granulomata.	N/A	Different pathology in murine mdoels vs humans, since Sh does not infect the genitourinary system; inclusion of a wild-type group receiving a sham injection which was followed over the same time course would have been an important additional control group.	19
Nausch	PLOS NTD	2012	cross-sectional	Zimbabwe	humans	61	Dendritic cell (DC) populations varied by age and mDCs also by Sh status; the youngest age group of the Sh infected had enhanced proportions of mDCs and lower levels of HLA-DR on mDCs compared to Sh uninfected, while Sh infected in the older age groups (10–13 and 14–45 years) had lower mDCs proportions compared to Sh uninfected, but difference in HLA-DR expression by Sh status; pDCs varied with h…	N/A	Small sample size.	19
Nausch	PLOS NTD	2015	cross-sectional	Zimbabwe	humans	72	Innate lymphoid cells 2 (ILC2s) in blood were lower particularly in Sh infected aged 6–9 years.	PZQ led to normalization of ILC2s in blood and increase in thymic stromal lymphopoietin.	Small sample size.	19
Nausch	Sci Rep	2012	cohort	Zimbabwe	humans	105	Sh infected had decreased CD4 positive memory cells and the proportions declined further despite treatment, although CD41 memory cells increased); CD8 memory T cells remained similar with or without Sh.	6 weeks after PZQ treatment	N/A	17
Nausch	PLOS ONE	2011	cross-sectional	Zimbabwe	humans	49	Tregs had a positive correlation with Sh infection intensity in age group 8-13 and Sh infected had higher frequencies of CD4+ T cells compared to Sh uninfected; Tregs correlated negatively with Sh infection intensity in 14 infected persons; no difference in activated CD4+ T cells seen in Sh infected or Sh uninfected.	N/A	Only compared Treg frequencies in age 8-13 years in Sh infected to Sh uninfected, otherwise only compared Sh infection intensity and age.	19
Njaanake	BMC Infect Dis	2014	cross-sectional	Kenya	humans	158	No significant correlation between urinary and serum levels of IL-6, IFN-γ, TNF-α or IL-10; heavily Sh infected had higher geometric mean intensity of urinary IL-6 (P < 0.001) and lower GMI of urinary IL-10 (P = 0.002) compared to Sh infected with light infection.	N/A	Included subjects into Sh infected light infection group despite no eggs seen in 3 consecutive samples, but assessed statistics without these subjects as well.	18
Nmorsi	Africa Health Sciences	2005	cohort	Nigeria	humans	250	Sh infected had increased peripheral CD4+ :CD8+ ratio (1.23 vs 1) vs. "normal ratio" in uninfected; increase of the CD4+ : CD8+ ratio was observed as the intensity of infection increased.	N/A	Did not mention recruitment area for Sh uninfected controls.	17
Osakunor	Commun Bio	2020	cross-sectional	Zimbabwe	humans	113	Abundance of Proteobacteria, Ascomycota, and Basidiomycota differed betwewen Sh-infected vs Sh-uninfected; increased Pseudomonas, Stenotrophomanas, Derxia, Thalassospira, Aspergillus, Tricholoma, Periglandula in Sh infected; decreased Azospirillu in Sh infected.	No associations between microbiota and history of prior PZQ use.	Only studied children younger than 5 years.	20
Osakunor	PLOS NTD	2022	animal model	N/A	mice	8	Sh infected mouse bladders showed differential expression of proteins important for immune and inflammatory responses, increased protein translation or turnover, oxidative stress responses, reduced epithelial barrier integrity, and carcinogenic pathways; Sh infected had 45 differentially expressed proteins with 25 proteins upregulated and 20 downregulated.	N/A	Does not reproduce infection in humans which includes response to multiple life stages of the parasite.	21
Pycha	The Journal of urology	1998	cross sectional	Egypt	humans	220	Chromosome 7 aberrations were higher in Sh infected, while chromosome 9 less in Sh infected, chromosome 17 and p53 did not differ by Sh status.	N/A	Time frame of samples used not documented.	17
Ray	PLOS NTD	2012	animal model	N/A	mice	N/A	Sh egg disposition in the bladder wall was associated with modulation of the urothelial barrier on the cellular and molecular level with an increase of type 2 inflammation and macrophage function-associated gene transcription, while extracellular matrix remodeling-related gene transcription was differentially modulated over time and pathways analysis pointed to differential transcription of multi…	N/A	Does not reproduce infection in humans which includes response to multiple life stages of the parasite.	21
Remoué	Clin Exp Immunol	2001	cross-sectional	Senegal	humans	23	Cytokine production to Sh antigen stimulation differed between sexes with Sh infected women expressing higher levels of TNF-β and IL-10 and lower levels of TNF-α and IFN-γ in comparison to Sh infected men.	N/A	Small sample size; no Sh uninfected negative participants as additional comparator.	18
Richardson	PLOS NTD	2014	animal model	N/A	mice	50	Vaginal granulomata contained CD4+ T cells with variable expression of the HIV co-receptors CXCR4 and CCR5, CD11b+ F4/80+ cells (macrophages and eosinophils) as well as CXCR4+ MerTK+ macrophages.	N/A	Model does not reproduce true FGS in which ova migrate from the lumens of host blood vessels to the epithelial surface and become entrapped in multiple organs of the female reproductive tract; were not able to study migrating eggs at various depths within the tissue.	23
Rujeni	Int Arch Allergy Immunol	2013	cross-sectional	Zimbabwe	humans	434	Soluble CD23 was not associated with Sh infection status but increased with Sh infection intensity and had a reverse relationship with atopy.	N/A	Challenging to interpret findings associated with village origin/ region with high vs low endemicity rather than known Sh status; could have been helpful to test Sh serologies to understand potential history of prior exoposure to Sh.	20
Salim	Int J Cancer	2008	cross-sectional	Egypt	humans	36	8-OHdG levels were higher in Sh infected associated malignancies compared to Sh uninfected; Sh infected cancers also had strong over-expression of DNA repair genes, 8-oxoguanine-DNA-glycosylase and apurinic/apyrimidinic endonuclease, and increased formation levels of ssDNA; Sh infection-associated cancers also had elevated expression of inducible nitric oxide synthase (iNOS) (known to be indirect…	N/A	Small sample size; did not address additional potential confounding factors such as preceding therapies or behavioral habits, such as smoking or toxin exposure, which could have additionally contributed to expression changes.	18
Schmiedel	PLOS NTD	2015	cohort	Gabon	humans	38	Sh infected had higher Tregs compared to Sh uninfected; PZQ treatment increased Th1 and Th2 cytokines while decreasing Treg frequencies; Treg depletion led to increased proliferation in response to AWA and SEA as well as increased cytokines (Th1 and 2) both pre- and post-treatment.	6 weeks post treatment, Sh infected had lower Treg frequencies and increased Th1 and Th2 cytokines.	Small sample size.	17
Shams	Asian Pacific J Cancer Prev	2013	cross-sectional	Egypt	humans	125	Patients with Sh ova in bladder cancer specimens had higher c-KIT expression than patients without (95.2% vs. 38.9%, P < 0.001).	N/A	Small sample size; missing additional demographic information aside from sex, gender and tumor stage.	20
Shariati	Exp Parasitol	2011	cross-sectional	Mali, Nigeria	humans	33 (Sh infected and healthy controls)	VEGF was elevated in Sh infected compared to healthy controls, but only reached significance if combined with S. mansoni infected; Sh infected had higher eosinophils than healthy controls.	N/A	Small sample size; not much demographic information provided	18
Sheweita	Toxicology	2001	cross-sectional	Egypt	humans	41	Sh infection markedly changed the activity of carcinogen-metabolizing enzymes in human bladder tissues; Sh infected bladder tissue had an increase in enzymes associated with carcinogenesis and altered gluathione levels which is associated with carcinogenesis; level of free radicals and thiobarbituric acid-reactive substances was increased in Sh infected human bladder tissues by 125%	N/A	Small sample size; Sh infected were only men and only 3 women included in study; unclear why cystoscopies were performed on control subjects; also not documented why Sh infected subjects were admitted to the hospital; no testing for other helminth infections.	19
Sheweita	J Biochem Mol Toxicol	2003	animal model	N/A	hamsters	N/A	Gluathione (GST) isozyme expression differed in various organs; glutathione S-transferase (GST) isozymes were highly expressed in bladder and kidney tissues at early timepoints post infection (weeks 2, 4, 6), while reduced at the last two timepoints (week 8 and 10) of Sh infection, whereas GST expression was reduced in livers and spleens at all timepoints of infection; GSH levels were decreased a…	N/A	Animal rodent model, which may not fully represent the complexity of the disease in humans.	20
Sturt	OFID	2021	cohort	Zambia	humans	188	Key cervicovaginal species did not differ between women with or without FGS; trichomoniasis was more common in women with FGS (P= 0.08) and even more prevalent among women with ≥2 Schistosoma qPCR-positive genital specimens (50.0%, 8/16) than among women without FGS (21.5%, 34/158; P = 0.01).	N/A	Did not measure multiple additional factors that could affect cervicovaginal immune environment, including bacterial vaginosis, HSV-1 and -2 status, intra-vaginal cleansing practices, vaginal pH, menstrual cycle, weight, and recent sexual contact; FGS diagnosis was made by cervciovaginal PCR (may have false negative).	20
Sturt	Front Immun	2021	cohort	Zambia	humans	212	Women with FGS had higher IL-5 levels than women without FGS; combined confirmed FGS and probable FGS had higher TNF-α levels than women without FGS (P = 0.03, P=0.09 when adjusted for multiple testing); women with a higher FGS burden (≥2 genital specimens with Sh infected DNA) showed, after adjusting for potential confounders, a higher Th2 (IL-4, IL-5, and IL-13) and proinflammatory (IL-15) expr…	N/A	Did not measure multiple additional factors that could affect cervicovaginal immune environment, including bacterial vaginosis, HSV-1 and -2 status, intra-vaginal cleansing practices, vaginal pH, menstrual cycle, weight, and recent sexual contact; only a sub-sample of the cohort was used for the multiplex bead-based immunoassays; FGS diagnosis was made by cervicovaginal PCR (may have false negati…	19
van Den Biggelaar	J Infect Dis	2002	cohort	Gabon	humans	135	After 24 months, Sh infected who were not treated had elevalted IL-5 levels (p<0.01) and reduced IFN-γ (trend) compared to Sh uninfected; Sh infected who received single PZQ treatment had elevated IL-5 compared to Sh uninfected (P = 0.041), but reduced IFN-γ levels compared to Sh uninfected (p=0.003).	Single PZQ treatment after 24 months led to elevated IL-5 levels in Sh infected vs Sh uninfected, but IL-5 levels were lower compared to group who received q3monthly treatments, IL-10 and TGF- levels were higher in Sh infected s/p 1 dose vs Sh infected w/o treatment	N/A	20
van der Kleij	J Infect Dis	2004	cross-sectional	Gabon	humans	25	PS stimulated the production of IL–8, IL-10, IL-6, and TNF-α in all participants, but was lower in Sh infected, in particular for production of IL-8 and TNF-α; responses to the TLR4 ligand, LPS, followed a similar pattern. But schistosomal adult worm glycolipids that did not stimulate any of the TLRs tested induced IL-8 and IL-6 responses that were higher in Sh infected compared to Sh uninfected …	N/A	Small sample size; included children with co-infections.	18
van der Vlugt	PLOS ONE	2012	cohort	Gabon	humans	20	Higher frequency of CD1dhi B cells was found in Sh positive than Sh negative, which almost normalized 6 months after PZQ treatment; B cell stimulation with IgG/IgM led to increased IL-10 production in Sh infected which reduced after PZQ treatment.	D1dhi B cells was reduced after anti-schistosome treatment as was IL-10 production (6 months post-treatment).	Small sample size; Included children with other parasitic infections at baseline (malaria, hookworm, as cancerris, trichuris) who received albendazole.	17
van der Vlugt	N/A	2014	cohort	Gabon	humans	42	Sh infected had a higher percentage of B cells expressing cytoplasmic IL-10 and membrane-bound latency-associated peptide/transforming growth factor β1 than Sh uninfected; T cells produced less IFN-γ, IL-44, and IL-17 in coculture with B cells from Sh infected, while T cell conversion to Tregs and IL-10+ T cell percentage was increased; depletion of CD1dhi B cells decreased IL-10+ T cells while T…	N/A	Included children with other parasitic infections (malaria, hookworm, as cancerris, entamoeba histolyti cancer, loa loa, Mansonella perstans); received albendazole.	20
Wilson	Parasite Immunol	2013	cohort	Mali	humans	47	IL-5 and IL-13 both increased (though only IL-5 significantly) in plasma 24 hours after treatment and decreased at 9 weeks; IL-33 released was increased 9 weeks post-PZQ therapy and was associated with post-treatment changes in eosinophil IL-5 and IL-13 production.	IL-33 released was increased 9 weeks post PZQ therapy and was associated with post-treatment changes in eosinophil IL-5 and IL-13 production.	Small sample size; no comparison to Sh uninfected.	17
Wilson	PLOS NTD	2013	cohort	Mali	humans	326	Elevated IL-5 levels were associated with infection intensity.	IL-5 and IL-13 levels increased 24hrs after PZQ; eosinophil counts, eotaxin, and SWA-IgE levels increased 9 weeks after PZQ; 24-hr IL-5 levels was associated with eosinophil counts; 9-week IL-5 levels were associated with SWA-IgE suggesting that the IL-5 cytokine boost and its downstream consequences may lead to the production and maintenance of IgE, and subsequent immunity to re-infection.	Cytokines were only measured at 24hrs post-PZQ, while eosinophils and IgE levels were only measured at 9 weeks post-PZQ; at 2 years only infection status was assessed.	18
Zhong	PLOS ONE	2013	cross-sectional	Ghana	humans	57	RASSF1A and TIMP3 were more highly methylated in Sh infected with severe bladder damage both in univariate (P = 0.015 and 0.023) and multivariate logistic regression analysis (P = 0.022 and 0.032).	N/A	Small sample size with only 8 Sh uninfected participants; little information provided on exclusion criteria; appears no testing was done for other helminth infections or other prevlent infectious diseases (HIV, malaria); not much demographic data aside from age, sex, and presence of symptoms.	19
Zinyama-Gutsire	BMC Infect Dis	2009	cohort	Zimbabwe	humans	379	Median MIP-1α/CCL3 plasma concentration was higher in Sh infected compared to Sh uninfected controls (P = 0.029), which correlated with egg counts; there was no association between HIV status and MIP-1α/CCL3 plasma concentrations.	MIP-1α/CCL3 concentration in plasma decreased at 3 months after PZQ treatment in the 61 prior Sh infected and 22 controls (P < 0.01).	Included participants with other helminth infections and co-infections.	19
Abbrevations: Sh= S. haematobum, r/o= rule out, STI= sexually transmitted infection, STH= soil transmitted helminth; TURP= Transurethral resection of the prostate, BPH= benign prostatic hyperplasia; AG= antigen, WT= wildtype, KO= knockout, Tregs= T regulatory cells; Bregs= B regulatory cells; AAM = alternatively-activated macrophages; GU= genitourinary; PZQ= Praziquantel, Th= T helper, FGS= femal…
